# Supplementary material for: Serum bone metabolism biomarkers in predicting tumor bone metastasis risk and their association with cancer pain: a retrospective study
Source: Front Pain Res (Lausanne). 2025 Mar 28;6:1514459. doi: 10.3389/fpain.2025.1514459 (PMC11986641; doi:10.3389/fpain.2025.1514459)
Supplement: Supplementary Table S1 — Baseline clinical-pathological and laboratory examination results of patients. [file Table1.xlsx]

## Sheet: Supplementary Table S1
Descriptives	Group	Age	Neu	Lym	Mon	PLT	CRP	LDH	UA	ALB	ALT	AST	ALP	Ca2+	NMID	TPINP	β-CTX	IBI	SII	PNI	NLR	PLR	LMR	CAR	APRI	AAR
N	Bone metastasis	87	87	87	87	87	87	87	87	87	87	87	87	87	87	87	87	87	87	87	87	87	87	87	87	87
	Non bone metastasis	90	90	90	90	90	90	90	90	90	90	90	90	90	90	90	90	90	90	90	90	90	90	90	90	90
	Control	89	89	89	89	89	89	89	89	89	89	89	89	89	89	89	89	89	89	89	89	89	89	89	89	89
Mean	Bone metastasis	65.4	3.29	5.96	0.327	210	10.2	182	337	41	17.6	21.1	117	2.32	46.3	201	1159	42.5	596	51.9	2.97	176	27.8	0.281	0.114	1.29
	Non bone metastasis	64.9	4.48	2.05	0.397	249	9.95	177	318	41.2	20.1	21.3	89.3	2.3	15.2	58.2	488	35.3	697	48.3	2.62	165	6.06	0.258	0.0935	1.21
	Control	67.9	4.55	1.69	0.418	218	14.5	192	350	40.2	18.7	21.9	84.5	2.26	8.19	43.1	311	77.8	709	46.9	3.13	148	5.06	0.432	0.118	1.31
95% CI mean lower bound	Bone metastasis	62.6	3.03	-2.89	0.28	195	6.82	174	299	39.5	15.6	18.6	93.3	2.26	35	140	882	19.9	489	43	2.44	145	-16.4	0.172	0.0951	1.18
	Non bone metastasis	62.1	3.29	1.35	0.338	233	4.58	172	295	40.1	17	18.9	82.1	2.27	14.8	53.4	429	9.39	552	47	2.24	148	4.59	0.116	0.0818	1.11
	Control	65.4	3.76	1.51	0.358	202	7.57	175	321	39.1	16.3	18.9	73.1	2.22	7.63	36.2	269	16.3	540	45.8	2.66	134	4.34	0.186	0.0926	1.19
95% CI mean upper bound	Bone metastasis	68.2	3.56	14.8	0.374	225	13.5	190	375	42.4	19.7	23.5	140	2.37	57.7	263	1436	65	704	60.9	3.5	208	72.1	0.39	0.133	1.4
	Non bone metastasis	67.7	5.67	2.76	0.456	265	15.3	183	341	42.3	23.3	23.6	96.5	2.34	15.6	63	548	61.2	842	49.6	2.99	183	7.53	0.399	0.105	1.31
	Control	70.4	5.34	1.88	0.479	234	21.4	208	380	41.3	21.1	24.9	95.9	2.3	8.74	49.9	352	139	877	48.1	3.61	162	5.77	0.679	0.143	1.43
Median	Bone metastasis	66	2.97	1.46	0.29	205	3.9	179	317	41.1	13.6	18.9	94	2.29	25.2	89.5	806	8.7	432	47.5	2.13	144	5.33	0.093	0.089	1.16
	Non bone metastasis	64.5	3.49	1.65	0.33	235	2	176	307	41.7	15.1	19.2	85	2.3	15.2	52.5	413	4.63	501	48.7	2.18	149	5.51	0.0515	0.0795	1.14
	Control	67	3.82	1.54	0.35	209	3.6	177	316	40.9	15	20	69.3	2.26	8.54	36.1	251	8.43	494	47.5	2.47	131	4.63	0.085	0.091	1.29
Standard deviation	Bone metastasis	13.3	1.26	42.1	0.225	71.2	15.9	38.1	183	7.02	9.72	11.5	112	0.259	53.9	292	1319	107	512	42.5	2.54	150	211	0.519	0.0899	0.517
	Non bone metastasis	13.5	5.78	3.42	0.284	76	26	27.2	112	5.2	15.4	11.3	34.8	0.19	1.78	23.2	290	125	702	6.29	1.83	86.3	7.11	0.684	0.0567	0.488
	Control	12.1	3.82	0.886	0.291	76	33.4	79.8	142	5.27	11.5	14.5	54.9	0.206	2.65	33.1	200	296	810	5.53	2.29	67.3	3.43	1.19	0.121	0.569
Minimum	Bone metastasis	23	0.87	0.17	0.1	68	1	100	76	23.1	9	7.4	41	1.64	9.28	42.1	85	0.028	0.363	28.6	0.004	0.228	0.332	0.017	0.033	0.606
	Non bone metastasis	19	1.26	0.51	0.08	125	0	103	2.38	19.5	8	5.2	1.5	1.98	12	12.2	129	0	118	25.5	0.472	5.16	0.797	0	0.016	0.251
	Control	34	1.44	0.38	0.12	78	0	102	36	19.5	9	4.7	29	1.65	1.48	5.06	65.7	0	103	27.4	0.61	33.5	0.792	0	0.021	0.224
Maximum	Bone metastasis	92	7.56	394	2.11	426	85.4	390	1657	82	47.5	79	931	3.32	300	1200	6000	789	3273	438	14.3	1347	1970	3.7	0.637	3.59
	Non bone metastasis	90	55.9	33.7	1.83	539	161	252	638	52.4	116	87.9	252	3.21	18.4	143	1808	1075	5612	80.1	14.4	448	68.8	4.12	0.337	3
	Control	91	35.8	6.89	2.41	521	169	813	781	49.2	67	117	380	2.94	11.9	213	1201	1970	6337	57.5	13	443	25.4	8.31	1.02	2.93
25th percentile	Bone metastasis	56	2.4	1.06	0.22	171	1	160	243	37.5	10	13.7	77.5	2.18	22	65	479	2.1	293	44	1.39	116	3.26	0.026	0.0675	0.949
	Non bone metastasis	57	2.88	1.28	0.233	197	1	157	258	38.1	11.1	15.2	66.2	2.18	13.9	43.9	308	2.24	346	44.7	1.61	107	3.54	0.024	0.06	0.855
	Control	59	3.08	1.12	0.27	170	1.3	155	248	37.5	10.2	15	59.5	2.16	6.76	26.4	164	2.95	351	43.6	1.81	106	2.69	0.031	0.069	0.928
50th percentile	Bone metastasis	66	2.97	1.46	0.29	205	3.9	179	317	41.1	13.6	18.9	94	2.29	25.2	89.5	806	8.7	432	47.5	2.13	144	5.33	0.093	0.089	1.16
	Non bone metastasis	64.5	3.49	1.65	0.33	235	2	176	307	41.7	15.1	19.2	85	2.3	15.2	52.5	413	4.63	501	48.7	2.18	149	5.51	0.0515	0.0795	1.14
	Control	67	3.82	1.54	0.35	209	3.6	177	316	40.9	15	20	69.3	2.26	8.54	36.1	251	8.43	494	47.5	2.47	131	4.63	0.085	0.091	1.29
75th percentile	Bone metastasis	74	4.1	1.77	0.385	247	8.9	200	377	43.5	21.6	23.6	119	2.44	35.9	146	1055	29.7	786	50.9	3.2	194	6.84	0.265	0.123	1.54
	Non bone metastasis	75	4.54	2.04	0.475	292	6.13	193	379	44.8	23.3	23.9	106	2.39	16.6	67.3	555	12.2	790	51.7	3.26	192	7	0.14	0.118	1.45
	Control	77	4.76	1.92	0.48	252	8.3	199	426	43.4	22	23.2	93	2.37	10.3	47.4	388	20.1	733	50.1	3.51	177	6.93	0.207	0.12	1.6
