# Supplementary material for: Serum bone metabolism biomarkers in predicting tumor bone metastasis risk and their association with cancer pain: a retrospective study
Source: Front Pain Res (Lausanne). 2025 Mar 28;6:1514459. doi: 10.3389/fpain.2025.1514459 (PMC11986641; doi:10.3389/fpain.2025.1514459)
Supplement: Supplementary Table S2 — Chi-square test analysis demonstrating significant associations between the occurrence of bone metastasis in tumors and various clinical-pathological features as well as laboratory examinations. [file Table2.xlsx]

## Sheet: Supplementary Table S2
Basic Disease		Group			p=0.09
		Bone metastasis	Non bone metastasis	Control	Total
No	Numbers	39	31	26	96
	% of total	14.7 %	11.7 %	9.8 %	36.1 %
Yes	Numbers	48	59	63	170
	% of total	18.0 %	22.2 %	23.7 %	63.9 %
Gender		Group			p=0.564
		Bone metastasis	Non bone metastasis	Control	Total
Male	Numbers	29	29	35	93
	% of total	10.9 %	10.9 %	13.2 %	35.0 %
Female	Numbers	58	61	54	173
	% of total	21.8 %	22.9 %	20.3 %	65.0 %
Smoking		Group			p=0.029
		Bone metastasis	Non bone metastasis	Control	Total
No	Numbers	82	77	72	231
	% of total	30.8 %	28.9 %	27.1 %	86.8 %
Yes	Numbers	5	13	17	35
	% of total	1.9 %	4.9 %	6.4 %	13.2 %
Drinking		Group			p=0.263
		Bone metastasis	Non bone metastasis	Control	Total
No	Numbers	83	83	79	245
	% of total	31.2 %	31.2 %	29.7 %	92.1 %
Yes	Numbers	4	7	10	21
	% of total	1.5 %	2.6 %	3.8 %	7.9 %
Age		Group			p=0.615
		Bone metastasis	Non bone metastasis	Control	Total
<65	Numbers	41	45	38	124
	% of total	15.4 %	16.9 %	14.3 %	46.6 %
>=65	Numbers	46	45	51	142
	% of total	17.3 %	16.9 %	19.2 %	53.4 %
Neu		Group			p=0.059
		Bone metastasis	Non bone metastasis	Control	Total
<1.8	Numbers	8	3	3	14
	% of total	3.0 %	1.1 %	1.1 %	5.3 %
1.8-6.3	Numbers	77	81	76	234
	% of total	28.9 %	30.5 %	28.6 %	88.0 %
>=6.3	Numbers	2	6	10	18
	% of total	0.8 %	2.3 %	3.8 %	6.8 %
Lym		Group			p=0.049
		Bone metastasis	Non bone metastasis	Control	Total
<1.1	Numbers	25	11	21	57
	% of total	9.4 %	4.1 %	7.9 %	21.4 %
1.1-3.2	Numbers	61	77	64	202
	% of total	22.9 %	28.9 %	24.1 %	75.9 %
>=3.2	Numbers	1	2	4	7
	% of total	0.4 %	0.8 %	1.5 %	2.6 %
Mon		Group			p=0.27
		Bone metastasis	Non bone metastasis	Control	Total
<0.1	Numbers	0	1	0	1
	% of total	0.0 %	0.4 %	0.0 %	0.4 %
0.1-0.6	Numbers	84	81	80	245
	% of total	31.6 %	30.5 %	30.1 %	92.1 %
>=0.6	Numbers	3	8	9	20
	% of total	1.1 %	3.0 %	3.4 %	7.5 %
PLT		Group			p=0.006
		Bone metastasis	Non bone metastasis	Control	Total
<125	Numbers	11	0	7	18
	% of total	4.1 %	0.0 %	2.6 %	6.8 %
125-350	Numbers	74	82	77	233
	% of total	27.8 %	30.8 %	28.9 %	87.6 %
>=350	Numbers	2	8	5	15
	% of total	0.8 %	3.0 %	1.9 %	5.6 %
Total	Numbers	87	90	89	266
	% of total	32.7 %	33.8 %	33.5 %	100.0 %
CRP		Group			p=0.039
		Bone metastasis	Non bone metastasis	Control	Total
<4	Numbers	45	63	51	159
	% of total	16.9 %	23.7 %	19.2 %	59.8 %
>=4	Numbers	42	27	38	107
	% of total	15.8 %	10.2 %	14.3 %	40.2 %
LDH		Group			p=0.019
		Bone metastasis	Non bone metastasis	Control	Total
<109	Numbers	1	1	1	3
	% of total	0.4 %	0.4 %	0.4 %	1.1 %
109-245	Numbers	84	88	78	250
	% of total	31.6 %	33.1 %	29.3 %	94.0 %
>=245	Numbers	2	1	10	13
	% of total	0.8 %	0.4 %	3.8 %	4.9 %
UA		Group			p=0.375
		Bone metastasis	Non bone metastasis	Control	Total
<8.2	Numbers	0	1	0	1
	% of total	0.0 %	0.4 %	0.0 %	0.4 %
>=8.2	Numbers	87	89	89	265
	% of total	32.7 %	33.5 %	33.5 %	99.6 %
ALB		Group			p=0.368
		Bone metastasis	Non bone metastasis	Control	Total
<35	Numbers	11	10	11	32
	% of total	4.1 %	3.8 %	4.1 %	12.0 %
35-55	Numbers	74	80	78	232
	% of total	27.8 %	30.1 %	29.3 %	87.2 %
>=55	Numbers	2	0	0	2
	% of total	0.8 %	0.0 %	0.0 %	0.8 %
ALT		Group			p=0.795
		Bone metastasis	Non bone metastasis	Control	Total
5-40	Numbers	83	84	83	250
	% of total	31.2 %	31.6 %	31.2 %	94.0 %
>=40	Numbers	4	6	6	16
	% of total	1.5 %	2.3 %	2.3 %	6.0 %
AST		Group			p=0.885
		Bone metastasis	Non bone metastasis	Control	Total
<8	Numbers	1	2	1	4
	% of total	0.4 %	0.8 %	0.4 %	1.5 %
8-40	Numbers	81	83	85	249
	% of total	30.5 %	31.2 %	32.0 %	93.6 %
>=40	Numbers	5	5	3	13
	% of total	1.9 %	1.9 %	1.1 %	4.9 %
ALP		Group			p=0.017
		Bone metastasis	Non bone metastasis	Control	Total
<5	Numbers	0	1	0	1
	% of total	0.0 %	0.4 %	0.0 %	0.4 %
5-40	Numbers	0	0	5	5
	% of total	0.0 %	0.0 %	1.9 %	1.9 %
>=40	Numbers	87	89	84	260
	% of total	32.7 %	33.5 %	31.6 %	97.7 %
Ca2+		Group			p=0.029
		Bone metastasis	Non bone metastasis	Control	Total
<2.03	Numbers	10	4	6	20
	% of total	3.8 %	1.5 %	2.3 %	7.5 %
2.03-2.54	Numbers	62	78	78	218
	% of total	23.3 %	29.3 %	29.3 %	82.0 %
>=2.54	Numbers	15	8	5	28
	% of total	5.6 %	3.0 %	1.9 %	10.5 %
NMID		Group			p<0.001
		Bone metastasis	Non bone metastasis	Control	Total
<16.5	Numbers	1	67	89	157
	% of total	0.4 %	25.2 %	33.5 %	59.0 %
>=16.5	Numbers	86	23	0	109
	% of total	32.3 %	8.6 %	0.0 %	41.0 %
TPINP		Group			p<0.001
		Bone metastasis	Non bone metastasis	Control	Total
<58	Numbers	14	54	79	147
	% of total	5.3 %	20.3 %	29.7 %	55.3 %
>=58	Numbers	73	36	10	119
	% of total	27.4 %	13.5 %	3.8 %	44.7 %
β-CTX		Group			p<0.001
		Bone metastasis	Non bone metastasis	Control	Total
<515	Numbers	26	62	79	167
	% of total	9.8 %	23.3 %	29.7 %	62.8 %
>=515	Numbers	61	28	10	99
	% of total	22.9 %	10.5 %	3.8 %	37.2 %
IBI		Group			p=0.029
		Bone metastasis	Non bone metastasis	Control	Total
<3.37	Numbers	32	38	26	96
	% of total	12.0 %	14.3 %	9.8 %	36.1 %
3.37-12.47	Numbers	17	30	26	73
	% of total	6.4 %	11.3 %	9.8 %	27.4 %
>=12.47	Numbers	38	22	37	97
	% of total	14.3 %	8.3 %	13.9 %	36.5 %
SII		Group			p=0.201
		Bone metastasis	Non bone metastasis	Control	Total
<221.08	Numbers	11	9	4	24
	% of total	4.1 %	3.4 %	1.5 %	9.0 %
221.08-378.61	Numbers	23	16	21	60
	% of total	8.6 %	6.0 %	7.9 %	22.6 %
>=378.61	Numbers	53	65	64	182
	% of total	19.9 %	24.4 %	24.1 %	68.4 %
PNI		Group			p=0.755
		Bone metastasis	Non bone metastasis	Control	Total
<41.44	Numbers	11	8	13	32
	% of total	4.1 %	3.0 %	4.9 %	12.0 %
41.44-53.24	Numbers	63	70	66	199
	% of total	23.7 %	26.3 %	24.8 %	74.8 %
>53.24	Numbers	13	12	10	35
	% of total	4.9 %	4.5 %	3.8 %	13.2 %
NLR		Group			p=0.666
		Bone metastasis	Non bone metastasis	Control	Total
<2.28	Numbers	44	50	42	136
	% of total	16.5 %	18.8 %	15.8 %	51.1 %
2.28-3.48	Numbers	24	24	23	71
	% of total	9.0 %	9.0 %	8.6 %	26.7 %
>=3.48	Numbers	19	16	24	59
	% of total	7.1 %	6.0 %	9.0 %	22.2 %
PLR		Group			p=0.858
		Bone metastasis	Non bone metastasis	Control	Total
<87.77	Numbers	10	10	11	31
	% of total	3.8 %	3.8 %	4.1 %	11.7 %
87.77-175.93	Numbers	47	48	53	148
	% of total	17.7 %	18.0 %	19.9 %	55.6 %
>=175.93	Numbers	30	32	25	87
	% of total	11.3 %	12.0 %	9.4 %	32.7 %
LMR		Group			p=0.4
		Bone metastasis	Non bone metastasis	Control	Total
<3.36	Numbers	23	21	30	74
	% of total	8.6 %	7.9 %	11.3 %	27.8 %
3.36-8.38	Numbers	50	59	50	159
	% of total	18.8 %	22.2 %	18.8 %	59.8 %
>=8.38	Numbers	14	10	9	33
	% of total	5.3 %	3.8 %	3.4 %	12.4 %
CAR		Group			p=0.637
		Bone metastasis	Non bone metastasis	Control	Total
<0.02	Numbers	1	1	1	3
	% of total	0.4 %	0.4 %	0.4 %	1.1 %
0.02-0.06	Numbers	36	46	36	118
	% of total	13.5 %	17.3 %	13.5 %	44.4 %
>=0.06	Numbers	50	43	52	145
	% of total	18.8 %	16.2 %	19.5 %	54.5 %
APRI		Group			p=0.327
		Bone metastasis	Non bone metastasis	Control	Total
<0.06	Numbers	16	22	13	51
	% of total	6.0 %	8.3 %	4.9 %	19.2 %
0.06-0.09	Numbers	28	33	29	90
	% of total	10.5 %	12.4 %	10.9 %	33.8 %
>=0.09	Numbers	43	35	47	125
	% of total	16.2 %	13.2 %	17.7 %	47.0 %
AAR		Group			p=0.178
		Bone metastasis	Non bone metastasis	Control	Total
<0.94	Numbers	21	28	24	73
	% of total	7.9 %	10.5 %	9.0 %	27.4 %
0.94-1.19	Numbers	25	19	13	57
	% of total	9.4 %	7.1 %	4.9 %	21.4 %
>=1.19	Numbers	41	43	52	136
	% of total	15.4 %	16.2 %	19.5 %	51.1 %
INNS		Group			p=0.592
		Bone metastasis	Non bone metastasis	Control	Total
<3	Numbers	58	66	64	188
	% of total	21.8 %	24.8 %	24.1 %	70.7 %
>=3	Numbers	29	24	25	78
	% of total	10.9 %	9.0 %	9.4 %	29.3 %
