# Supplementary material for: Serum bone metabolism biomarkers in predicting tumor bone metastasis risk and their association with cancer pain: a retrospective study
Source: Front Pain Res (Lausanne). 2025 Mar 28;6:1514459. doi: 10.3389/fpain.2025.1514459 (PMC11986641; doi:10.3389/fpain.2025.1514459)
Supplement: Supplementary Table S3 — Chi-square test analysis demonstrating significant associations between the levels of NMID and various clinical-pathological features as well as laboratory examinations. [file Table3.xlsx]

## Sheet: Supplementary Table S3
Group		NMID
		Low NMID	High NMID	Total	p<0.001
Bone metastasis	Numbers	1	86	87
	% of total	0.6 %	48.6 %	49.2 %
Non bone metastasis	Numbers	67	23	90
	% of total	37.9 %	13.0 %	50.8 %
Basic Disease		NMID
		Low NMID	High NMID	Total	p=0.219
No	Numbers	23	47	70
	% of total	13.0 %	26.6 %	39.5 %
Yes	Numbers	45	62	107
	% of total	25.4 %	35.0 %	60.5 %
Gender		NMID
		Low NMID	High NMID	Total	p=0.572
Male	Numbers	24	34	58
	% of total	13.6 %	19.2 %	32.8 %
Female	Numbers	44	75	119
	% of total	24.9 %	42.4 %	67.2 %
		NMID
Smoking		Low NMID	High NMID	Total	p=0.002
No	Numbers	55	104	159
	% of total	31.1 %	58.8 %	89.8 %
Yes	Numbers	13	5	18
	% of total	7.3 %	2.8 %	10.2 %
Drinking		NMID
		Low NMID	High NMID	Total	p=0.076
No	Numbers	61	105	166
	% of total	34.5 %	59.3 %	93.8 %
Yes	Numbers	7	4	11
	% of total	4.0 %	2.3 %	6.2 %
Diagnostic		NMID
		Low NMID	High NMID	Total	p=0.742
Lung cancer	Numbers	22	32	54
	% of total	12.4 %	18.1 %	30.5 %
Gastrointestinal tumor	Numbers	12	25	37
	% of total	6.8 %	14.1 %	20.9 %
Genitourinary tumor	Numbers	10	9	19
	% of total	5.6 %	5.1 %	10.7 %
Endocrine system tumor	Numbers	2	4	6
	% of total	1.1 %	2.3 %	3.4 %
Hematological system tumor	Numbers	5	11	16
	% of total	2.8 %	6.2 %	9.0 %
Other	Numbers	17	28	45
	% of total	9.6 %	15.8 %	25.4 %
Pathology		NMID
		Low NMID	High NMID	Total	p=0.142
Adenocarcinoma	Numbers	55	89	144
	% of total	31.1 %	50.3 %	81.4 %
Squamous Cell Carcinoma	Numbers	6	3	9
	% of total	3.4 %	1.7 %	5.1 %
Small Cell	Numbers	7	17	24
	% of total	4.0 %	9.6 %	13.6 %
T Stage		NMID
		Low NMID	High NMID	Total	p=0.928
T2	Numbers	19	32	51
	% of total	10.7 %	18.1 %	28.8 %
T3	Numbers	16	23	39
	% of total	9.0 %	13.0 %	22.0 %
T4	Numbers	33	54	87
	% of total	18.6 %	30.5 %	49.2 %
N Stage		NMID
		Low NMID	High NMID	Total	p=0.74
N0	Numbers	5	6	11
	% of total	2.8 %	3.4 %	6.2 %
N1	Numbers	5	9	14
	% of total	2.8 %	5.1 %	7.9 %
N2	Numbers	23	45	68
	% of total	13.0 %	25.4 %	38.4 %
N3	Numbers	35	49	84
	% of total	19.8 %	27.7 %	47.5 %
M Stgae		NMID
		Low NMID	High NMID	Total	p=0.656
M0	Numbers	9	12	21
	% of total	5.1 %	6.8 %	11.9 %
M1	Numbers	59	97	156
	% of total	33.3 %	54.8 %	88.1 %
		NMID
Stage		Low NMID	High NMID	Total	p=0.551
3	Numbers	6	7	13
	% of total	3.4 %	4.0 %	7.3 %
4	Numbers	62	102	164
	% of total	35.0 %	57.6 %	92.7 %
Bone Metastasis		NMID
		Low NMID	High NMID	Total	p=0.105
Single	Numbers	34	41	75
	% of total	19.2 %	23.2 %	42.4 %
Multiple	Numbers	34	68	102
	% of total	19.2 %	38.4 %	57.6 %
Age		NMID
		Low NMID	High NMID	Total	p=0.544
<65	Numbers	35	51	86
	% of total	19.8 %	28.8 %	48.6 %
>=65	Numbers	33	58	91
	% of total	18.6 %	32.8 %	51.4 %
Neu		NMID
		Low NMID	High NMID	Total	p=0.596
Low neu	Numbers	3	8	11
	% of total	1.7 %	4.5 %	6.2 %
Normal neu	Numbers	61	97	158
	% of total	34.5 %	54.8 %	89.3 %
High neu	Numbers	4	4	8
	% of total	2.3 %	2.3 %	4.5 %
Lym		NMID
		Low NMID	High NMID	Total	p=0.077
Low lym	Numbers	8	28	36
	% of total	4.5 %	15.8 %	20.3 %
Normal lym	Numbers	59	79	138
	% of total	33.3 %	44.6 %	78.0 %
High lym	Numbers	1	2	3
	% of total	0.6 %	1.1 %	1.7 %
Mon		NMID
		Low NMID	High NMID	Total	p=0.39
Low mon	Numbers	0	1	1
	% of total	0.0 %	0.6 %	0.6 %
Normal mon	Numbers	62	103	165
	% of total	35.0 %	58.2 %	93.2 %
High mon	Numbers	6	5	11
	% of total	3.4 %	2.8 %	6.2 %
PLT		NMID
		Low NMID	High NMID	Total	p=0.021
Low PLT	Numbers	0	11	11
	% of total	0.0 %	6.2 %	6.2 %
Normal PLT	Numbers	63	93	156
	% of total	35.6 %	52.5 %	88.1 %
High PLT	Numbers	5	5	10
	% of total	2.8 %	2.8 %	5.6 %
CRP		NMID
		Low NMID	High NMID	Total	p=0.153
Normal CRP	Numbers	46	62	108
	% of total	26.0 %	35.0 %	61.0 %
High CRP	Numbers	22	47	69
	% of total	12.4 %	26.6 %	39.0 %
LDH		NMID
		Low NMID	High NMID	Total	p=0.929
Low LDH	Numbers	1	1	2
	% of total	0.6 %	0.6 %	1.1 %
Normal LDH	Numbers	66	106	172
	% of total	37.3 %	59.9 %	97.2 %
High LDH	Numbers	1	2	3
	% of total	0.6 %	1.1 %	1.7 %
UA		NMID
		Low NMID	High NMID	Total	p=0.204
Normal	Numbers	1	0	1
	% of total	0.6 %	0.0 %	0.6 %
High	Numbers	67	109	176
	% of total	37.9 %	61.6 %	99.4 %
ALB		NMID
		Low NMID	High NMID	Total	p=0.491
Low ALB	Numbers	9	12	21
	% of total	5.1 %	6.8 %	11.9 %
Normal ALB	Numbers	59	95	154
	% of total	33.3 %	53.7 %	87.0 %
High ALB	Numbers	0	2	2
	% of total	0.0 %	1.1 %	1.1 %
ALT		NMID
		Low NMID	High NMID	Total	p=0.149
Normal ALT	Numbers	62	105	167
	% of total	35.0 %	59.3 %	94.4 %
High ALT	Numbers	6	4	10
	% of total	3.4 %	2.3 %	5.6 %
AST		NMID
		Low NMID	High NMID	Total	p=0.431
Low AST	Numbers	2	1	3
	% of total	1.1 %	0.6 %	1.7 %
Normal AST	Numbers	61	103	164
	% of total	34.5 %	58.2 %	92.7 %
High AST	Numbers	5	5	10
	% of total	2.8 %	2.8 %	5.6 %
ALP		NMID
		Low NMID	High NMID	Total	p=0.204
Low ALP	Numbers	1	0	1
	% of total	0.6 %	0.0 %	0.6 %
High ALP	Numbers	67	109	176
	% of total	37.9 %	61.6 %	99.4 %
Ca2+		NMID
		Low NMID	High NMID	Total	p=0.194
Low Ca2+	Numbers	5	9	14
	% of total	2.8 %	5.1 %	7.9 %
Normal Ca2+	Numbers	58	82	140
	% of total	32.8 %	46.3 %	79.1 %
High Ca2+	Numbers	5	18	23
	% of total	2.8 %	10.2 %	13.0 %
TPNIP		NMID
		Low NMID	High NMID	Total	p<0.001
Low TPNIP	Numbers	47	21	68
	% of total	26.6 %	11.9 %	38.4 %
High TPNIP	Numbers	21	88	109
	% of total	11.9 %	49.7 %	61.6 %
β-CTX		NMID
		Low NMID	High NMID	Total	p<0.001
Low β-CTX	Numbers	54	34	88
	% of total	30.5 %	19.2 %	49.7 %
High β-CTX	Numbers	14	75	89
	% of total	7.9 %	42.4 %	50.3 %
IBI		NMID
		Low NMID	High NMID	Total	p=0.051
Low IBI	Numbers	29	41	70
	% of total	16.4 %	23.2 %	39.5 %
Medium IBI	Numbers	23	24	47
	% of total	13.0 %	13.6 %	26.6 %
High IBI	Numbers	16	44	60
	% of total	9.0 %	24.9 %	33.9 %
SII		NMID
		Low NMID	High NMID	Total	p=0.177
Low SII	Numbers	6	14	20
	% of total	3.4 %	7.9 %	11.3 %
Medium SII	Numbers	11	28	39
	% of total	6.2 %	15.8 %	22.0 %
High SII	Numbers	51	67	118
	% of total	28.8 %	37.9 %	66.7 %
PNI		NMID
		Low NMID	High NMID	Total	p=0.752
Low PNI	Numbers	8	11	19
	% of total	4.5 %	6.2 %	10.7 %
Medium PNI	Numbers	52	81	133
	% of total	29.4 %	45.8 %	75.1 %
High PNI	Numbers	8	17	25
	% of total	4.5 %	9.6 %	14.1 %
NLR		NMID
		Low NMID	High NMID	Total	p=0.807
Low NLR	Numbers	38	56	94
	% of total	21.5 %	31.6 %	53.1 %
Medium NLR	Numbers	18	30	48
	% of total	10.2 %	16.9 %	27.1 %
High NLR	Numbers	12	23	35
	% of total	6.8 %	13.0 %	19.8 %
PLR		NMID
		Low NMID	High NMID	Total	p=0.77
Low PLR	Numbers	7	13	20
	% of total	4.0 %	7.3 %	11.3 %
Medium PLR	Numbers	35	60	95
	% of total	19.8 %	33.9 %	53.7 %
High PLR	Numbers	26	36	62
	% of total	14.7 %	20.3 %	35.0 %
LMR		NMID
		Low NMID	High NMID	Total	p=0.332
Low LMR	Numbers	17	27	44
	% of total	9.6 %	15.3 %	24.9 %
Medium LMR	Numbers	45	64	109
	% of total	25.4 %	36.2 %	61.6 %
High LMR	Numbers	6	18	24
	% of total	3.4 %	10.2 %	13.6 %
CAR		NMID
		Low NMID	High NMID	Total	p=0.833
Low CAR	Numbers	1	1	2
	% of total	0.6 %	0.6 %	1.1 %
Medium CAR	Numbers	33	49	82
	% of total	18.6 %	27.7 %	46.3 %
High CAR	Numbers	34	59	93
	% of total	19.2 %	33.3 %	52.5 %
APRI		NMID
		Low NMID	High NMID	Total	p=0.247
Low APRI	Numbers	18	20	38
	% of total	10.2 %	11.3 %	21.5 %
Medium APRI	Numbers	25	36	61
	% of total	14.1 %	20.3 %	34.5 %
High APRI	Numbers	25	53	78
	% of total	14.1 %	29.9 %	44.1 %
AAR		NMID
		Low NMID	High NMID	Total	p=0.185
Low AAR	Numbers	24	25	49
	% of total	13.6 %	14.1 %	27.7 %
Medium AAR	Numbers	14	30	44
	% of total	7.9 %	16.9 %	24.9 %
High AAR	Numbers	30	54	84
	% of total	16.9 %	30.5 %	47.5 %
INNS		NMID
		Low NMID	High NMID	Total	p=0.903
Low IINS	Numbers	48	76	124
	% of total	27.1 %	42.9 %	70.1 %
High INNS	Numbers	20	33	53
	% of total	11.3 %	18.6 %	29.9 %
Painkillers		NMID
		Low NMID	High NMID	Total	p=0.25
No use	Numbers	41	49	90
	% of total	23.2 %	27.7 %	50.8 %
NSAIDs	Numbers	16	37	53
	% of total	9.0 %	20.9 %	29.9 %
Weak Opioids	Numbers	5	12	17
	% of total	2.8 %	6.8 %	9.6 %
Strong Opioids	Numbers	6	11	17
	% of total	3.4 %	6.2 %	9.6 %
Painkiller Dosage		NMID
		Low NMID	High NMID	Total	p=0.491
10-15mg	Numbers	12	20	32
	% of total	6.8 %	11.3 %	18.1 %
30-40mg	Numbers	34	64	98
	% of total	19.2 %	36.2 %	55.4 %
50mg	Numbers	6	9	15
	% of total	3.4 %	5.1 %	8.5 %
100-120mg	Numbers	16	16	32
	% of total	9.0 %	9.0 %	18.1 %
Painkiller Administration Schedule		NMID
		Low NMID	High NMID	Total	p=0.9
qd	Numbers	3	4	7
	% of total	1.7 %	2.3 %	4.0 %
q6h	Numbers	2	2	4
	% of total	1.1 %	1.1 %	2.3 %
q8h	Numbers	3	7	10
	% of total	1.7 %	4.0 %	5.6 %
q12h	Numbers	60	96	156
	% of total	33.9 %	54.2 %	88.1 %
Status		NMID
		Low NMID	High NMID	Total	p=0.002
Alive	Numbers	44	44	88
	% of total	24.9 %	24.9 %	49.7 %
Dead	Numbers	24	65	89
	% of total	13.6 %	36.7 %	50.3 %
