# Supplementary material for: Serum bone metabolism biomarkers in predicting tumor bone metastasis risk and their association with cancer pain: a retrospective study
Source: Front Pain Res (Lausanne). 2025 Mar 28;6:1514459. doi: 10.3389/fpain.2025.1514459 (PMC11986641; doi:10.3389/fpain.2025.1514459)
Supplement: Supplementary Table S4 — Chi-square test analysis demonstrating significant associations between the levels of TPINP and various clinical-pathological features as well as laboratory examinations. [file Table4.xlsx]

## Sheet: Supplementary Table S4
Group		TPINP
		Low TPINP	High TPINP	Total	p<0.001
Bone metastasis	Numbers	14	73	87
	% of total	7.9 %	41.2 %	49.2 %
Non bone metastasis	Numbers	54	36	90
	% of total	30.5 %	20.3 %	50.8 %
Basic Disease		TPINP
		Low TPINP	High TPINP	Total	p=0.029
No	Numbers	20	50	70
	% of total	11.3 %	28.2 %	39.5 %
Yes	Numbers	48	59	107
	% of total	27.1 %	33.3 %	60.5 %
Gender		TPINP
		Low TPINP	High TPINP	Total	p=0.159
Male	Numbers	18	40	58
	% of total	10.2 %	22.6 %	32.8 %
Female	Numbers	50	69	119
	% of total	28.2 %	39.0 %	67.2 %
		TPINP
Smoking		Low TPINP	High TPINP	Total	p=0.037
No	Numbers	57	102	159
	% of total	32.2 %	57.6 %	89.8 %
Yes	Numbers	11	7	18
	% of total	6.2 %	4.0 %	10.2 %
Drinking		TPINP
		Low TPINP	High TPINP	Total	p=0.076
No	Numbers	61	105	166
	% of total	34.5 %	59.3 %	93.8 %
Yes	Numbers	7	4	11
	% of total	4.0 %	2.3 %	6.2 %
Diagnostic		TPINP
		Low TPINP	High TPINP	Total	p=0.509
Lung cancer	Numbers	22	32	54
	% of total	12.4 %	18.1 %	30.5 %
Gastrointestinal tumor	Numbers	13	24	37
	% of total	7.3 %	13.6 %	20.9 %
Genitourinary tumor	Numbers	7	12	19
	% of total	4.0 %	6.8 %	10.7 %
Endocrine system tumor	Numbers	2	4	6
	% of total	1.1 %	2.3 %	3.4 %
Hematological system tumor	Numbers	3	13	16
	% of total	1.7 %	7.3 %	9.0 %
Other	Numbers	21	24	45
	% of total	11.9 %	13.6 %	25.4 %
Pathology		TPINP
		Low TPINP	High TPINP	Total	p=0.862
Adenocarcinoma	Numbers	54	90	144
	% of total	30.5 %	50.8 %	81.4 %
Squamous Cell Carcinoma	Numbers	4	5	9
	% of total	2.3 %	2.8 %	5.1 %
Small Cell	Numbers	10	14	24
	% of total	5.6 %	7.9 %	13.6 %
T Stage		TPINP
		Low TPINP	High TPINP	Total	p=0.028
T2	Numbers	12	39	51
	% of total	6.8 %	22.0 %	28.8 %
T3	Numbers	19	20	39
	% of total	10.7 %	11.3 %	22.0 %
T4	Numbers	37	50	87
	% of total	20.9 %	28.2 %	49.2 %
N Stage		TPINP
		Low TPINP	High TPINP	Total	p=0.596
N0	Numbers	6	5	11
	% of total	3.4 %	2.8 %	6.2 %
N1	Numbers	4	10	14
	% of total	2.3 %	5.6 %	7.9 %
N2	Numbers	25	43	68
	% of total	14.1 %	24.3 %	38.4 %
N3	Numbers	33	51	84
	% of total	18.6 %	28.8 %	47.5 %
M Stgae		TPINP
		Low TPINP	High TPINP	Total	p=0.656
M0	Numbers	9	12	21
	% of total	5.1 %	6.8 %	11.9 %
M1	Numbers	59	97	156
	% of total	33.3 %	54.8 %	88.1 %
		TPINP
Stage		Low TPINP	High TPINP	Total	p=0.551
3	Numbers	6	7	13
	% of total	3.4 %	4.0 %	7.3 %
4	Numbers	62	102	164
	% of total	35.0 %	57.6 %	92.7 %
Bone Metastasis		TPINP
		Low TPINP	High TPINP	Total	p=0.105
Single	Numbers	34	41	75
	% of total	19.2 %	23.2 %	42.4 %
Multiple	Numbers	34	68	102
	% of total	19.2 %	38.4 %	57.6 %
Age		TPINP
		Low TPINP	High TPINP	Total	p=0.36
<65	Numbers	36	50	86
	% of total	20.3 %	28.2 %	48.6 %
>=65	Numbers	32	59	91
	% of total	18.1 %	33.3 %	51.4 %
Neu		TPINP
		Low TPINP	High TPINP	Total	p=0.097
Low neu	Numbers	2	9	11
	% of total	1.1 %	5.1 %	6.2 %
Normal neu	Numbers	65	93	158
	% of total	36.7 %	52.5 %	89.3 %
High neu	Numbers	1	7	8
	% of total	0.6 %	4.0 %	4.5 %
Lym		TPINP
		Low TPINP	High TPINP	Total	p=0.077
Low lym	Numbers	8	28	36
	% of total	4.5 %	15.8 %	20.3 %
Normal lym	Numbers	59	79	138
	% of total	33.3 %	44.6 %	78.0 %
High lym	Numbers	1	2	3
	% of total	0.6 %	1.1 %	1.7 %
Mon		TPINP
		Low TPINP	High TPINP	Total	p=0.335
Low mon	Numbers	1	0	1
	% of total	0.6 %	0.0 %	0.6 %
Normal mon	Numbers	64	101	165
	% of total	36.2 %	57.1 %	93.2 %
High mon	Numbers	3	8	11
	% of total	1.7 %	4.5 %	6.2 %
PLT		TPINP
		Low TPINP	High TPINP	Total	p=0.093
Low PLT	Numbers	1	10	11
	% of total	0.6 %	5.6 %	6.2 %
Normal PLT	Numbers	64	92	156
	% of total	36.2 %	52.0 %	88.1 %
High PLT	Numbers	3	7	10
	% of total	1.7 %	4.0 %	5.6 %
CRP		TPINP
		Low TPINP	High TPINP	Total	p=0.039
Normal CRP	Numbers	48	60	108
	% of total	27.1 %	33.9 %	61.0 %
High CRP	Numbers	20	49	69
	% of total	11.3 %	27.7 %	39.0 %
LDH		TPINP
		Low TPINP	High TPINP	Total	p=0.929
Low LDH	Numbers	1	1	2
	% of total	0.6 %	0.6 %	1.1 %
Normal LDH	Numbers	66	106	172
	% of total	37.3 %	59.9 %	97.2 %
High LDH	Numbers	1	2	3
	% of total	0.6 %	1.1 %	1.7 %
UA		TPINP
		Low TPINP	High TPINP	Total	p=0.428
Normal	Numbers	0	1	1
	% of total	0.0 %	0.6 %	0.6 %
High	Numbers	68	108	176
	% of total	38.4 %	61.0 %	99.4 %
ALB		TPINP
		Low TPINP	High TPINP	Total	p=0.456
Low ALB	Numbers	7	14	21
	% of total	4.0 %	7.9 %	11.9 %
Normal ALB	Numbers	61	93	154
	% of total	34.5 %	52.5 %	87.0 %
High ALB	Numbers	0	2	2
	% of total	0.0 %	1.1 %	1.1 %
ALT		TPINP
		Low TPINP	High TPINP	Total	p=0.218
Normal ALT	Numbers	66	101	167
	% of total	37.3 %	57.1 %	94.4 %
High ALT	Numbers	2	8	10
	% of total	1.1 %	4.5 %	5.6 %
AST		TPINP
		Low TPINP	High TPINP	Total	p=0.291
Low AST	Numbers	2	1	3
	% of total	1.1 %	0.6 %	1.7 %
Normal AST	Numbers	64	100	164
	% of total	36.2 %	56.5 %	92.7 %
High AST	Numbers	2	8	10
	% of total	1.1 %	4.5 %	5.6 %
ALP		TPINP
		Low TPINP	High TPINP	Total	p=0.428
Low ALP	Numbers	0	1	1
	% of total	0.0 %	0.6 %	0.6 %
High ALP	Numbers	68	108	176
	% of total	38.4 %	61.0 %	99.4 %
Ca2+		TPINP
		Low TPINP	High TPINP	Total	p=0.976
Low Ca2+	Numbers	5	9	14
	% of total	2.8 %	5.1 %	7.9 %
Normal Ca2+	Numbers	54	86	140
	% of total	30.5 %	48.6 %	79.1 %
High Ca2+	Numbers	9	14	23
	% of total	5.1 %	7.9 %	13.0 %
NMID		TPINP
		Low TPINP	High TPINP	Total	p<0.001
Low NMID	Numbers	47	21	68
	% of total	26.6 %	11.9 %	38.4 %
High NMID	Numbers	21	88	109
	% of total	11.9 %	49.7 %	61.6 %
β-CTX		TPINP
		Low TPINP	High TPINP	Total	p<0.001
Low β-CTX	Numbers	52	36	88
	% of total	29.4 %	20.3 %	49.7 %
High β-CTX	Numbers	16	73	89
	% of total	9.0 %	41.2 %	50.3 %
IBI		TPINP
		Low TPINP	High TPINP	Total	p=0.028
Low IBI	Numbers	33	37	70
	% of total	18.6 %	20.9 %	39.5 %
Medium IBI	Numbers	20	27	47
	% of total	11.3 %	15.3 %	26.6 %
High IBI	Numbers	15	45	60
	% of total	8.5 %	25.4 %	33.9 %
SII		TPINP
		Low TPINP	High TPINP	Total	p=0.695
Low SII	Numbers	6	14	20
	% of total	3.4 %	7.9 %	11.3 %
Medium SII	Numbers	16	23	39
	% of total	9.0 %	13.0 %	22.0 %
High SII	Numbers	46	72	118
	% of total	26.0 %	40.7 %	66.7 %
PNI		TPINP
		Low TPINP	High TPINP	Total	p=0.824
Low PNI	Numbers	7	12	19
	% of total	4.0 %	6.8 %	10.7 %
Medium PNI	Numbers	50	83	133
	% of total	28.2 %	46.9 %	75.1 %
High PNI	Numbers	11	14	25
	% of total	6.2 %	7.9 %	14.1 %
NLR		TPINP
		Low TPINP	High TPINP	Total	p=0.345
Low NLR	Numbers	40	54	94
	% of total	22.6 %	30.5 %	53.1 %
Medium NLR	Numbers	18	30	48
	% of total	10.2 %	16.9 %	27.1 %
High NLR	Numbers	10	25	35
	% of total	5.6 %	14.1 %	19.8 %
PLR		TPINP
		Low TPINP	High TPINP	Total	p=0.63
Low PLR	Numbers	6	14	20
	% of total	3.4 %	7.9 %	11.3 %
Medium PLR	Numbers	39	56	95
	% of total	22.0 %	31.6 %	53.7 %
High PLR	Numbers	23	39	62
	% of total	13.0 %	22.0 %	35.0 %
LMR		TPINP
		Low TPINP	High TPINP	Total	p=0.377
Low LMR	Numbers	13	31	44
	% of total	7.3 %	17.5 %	24.9 %
Medium LMR	Numbers	45	64	109
	% of total	25.4 %	36.2 %	61.6 %
High LMR	Numbers	10	14	24
	% of total	5.6 %	7.9 %	13.6 %
CAR		TPINP
		Low TPINP	High TPINP	Total	p=0.206
Low CAR	Numbers	1	1	2
	% of total	0.6 %	0.6 %	1.1 %
Medium CAR	Numbers	37	45	82
	% of total	20.9 %	25.4 %	46.3 %
High CAR	Numbers	30	63	93
	% of total	16.9 %	35.6 %	52.5 %
APRI		TPINP
		Low TPINP	High TPINP	Total	p=0.622
Low APRI	Numbers	15	23	38
	% of total	8.5 %	13.0 %	21.5 %
Medium APRI	Numbers	26	35	61
	% of total	14.7 %	19.8 %	34.5 %
High APRI	Numbers	27	51	78
	% of total	15.3 %	28.8 %	44.1 %
AAR		TPINP
		Low TPINP	High TPINP	Total	p=0.376
Low AAR	Numbers	20	29	49
	% of total	11.3 %	16.4 %	27.7 %
Medium AAR	Numbers	13	31	44
	% of total	7.3 %	17.5 %	24.9 %
High AAR	Numbers	35	49	84
	% of total	19.8 %	27.7 %	47.5 %
INNS		TPINP
		Low TPINP	High TPINP	Total	p=0.426
Low IINS	Numbers	50	74	124
	% of total	28.2 %	41.8 %	70.1 %
High INNS	Numbers	18	35	53
	% of total	10.2 %	19.8 %	29.9 %
Painkillers		TPINP
		Low TPINP	High TPINP	Total	p=0.536
No use	Numbers	38	52	90
	% of total	21.5 %	29.4 %	50.8 %
NSAIDs	Numbers	16	37	53
	% of total	9.0 %	20.9 %	29.9 %
Weak Opioids	Numbers	7	10	17
	% of total	4.0 %	5.6 %	9.6 %
Strong Opioids	Numbers	7	10	17
	% of total	4.0 %	5.6 %	9.6 %
Painkiller Dosage		TPINP
		Low TPINP	High TPINP	Total	p=0.558
10-15mg	Numbers	15	17	32
	% of total	8.5 %	9.6 %	18.1 %
30-40mg	Numbers	38	60	98
	% of total	21.5 %	33.9 %	55.4 %
50mg	Numbers	4	11	15
	% of total	2.3 %	6.2 %	8.5 %
100-120mg	Numbers	11	21	32
	% of total	6.2 %	11.9 %	18.1 %
Painkiller Administration Schedule		TPINP
		Low TPINP	High TPINP	Total	p=0.359
qd	Numbers	2	5	7
	% of total	1.1 %	2.8 %	4.0 %
q6h	Numbers	3	1	4
	% of total	1.7 %	0.6 %	2.3 %
q8h	Numbers	5	5	10
	% of total	2.8 %	2.8 %	5.6 %
q12h	Numbers	58	98	156
	% of total	32.8 %	55.4 %	88.1 %
Status		TPINP
		Low TPINP	High TPINP	Total	p=0.026
Alive	Numbers	41	47	88
	% of total	23.2 %	26.6 %	49.7 %
Dead	Numbers	27	62	89
	% of total	15.3 %	35.0 %	50.3 %
