# Supplementary material for: Serum bone metabolism biomarkers in predicting tumor bone metastasis risk and their association with cancer pain: a retrospective study
Source: Front Pain Res (Lausanne). 2025 Mar 28;6:1514459. doi: 10.3389/fpain.2025.1514459 (PMC11986641; doi:10.3389/fpain.2025.1514459)
Supplement: Supplementary Table S5 — Chi-square test analysis demonstrating significant associations between the levels of β-CTX and various clinical-pathological features as well as laboratory examinations. [file Table5.xlsx]

## Sheet: Supplementary Table S5
Group		β-CTX
		Low β-CTX	High β-CTX	Total	p<0.001
Bone metastasis	Numbers	26	61	87
	% of total	14.7 %	34.5 %	49.2 %
Non bone metastasis	Numbers	62	28	90
	% of total	35.0 %	15.8 %	50.8 %
Basic Disease		β-CTX
		Low β-CTX	High β-CTX	Total	p=0.805
No	Numbers	34	36	70
	% of total	19.2 %	20.3 %	39.5 %
Yes	Numbers	54	53	107
	% of total	30.5 %	29.9 %	60.5 %
Gender		β-CTX
		Low β-CTX	High β-CTX	Total	p=0.062
Male	Numbers	23	35	58
	% of total	13.0 %	19.8 %	32.8 %
Female	Numbers	65	54	119
	% of total	36.7 %	30.5 %	67.2 %
		β-CTX
Smoking		Low β-CTX	High β-CTX	Total	p=0.308
No	Numbers	77	82	159
	% of total	43.5 %	46.3 %	89.8 %
Yes	Numbers	11	7	18
	% of total	6.2 %	4.0 %	10.2 %
Drinking		β-CTX
		Low β-CTX	High β-CTX	Total	p=0.741
No	Numbers	82	84	166
	% of total	46.3 %	47.5 %	93.8 %
Yes	Numbers	6	5	11
	% of total	3.4 %	2.8 %	6.2 %
Diagnostic		β-CTX
		Low β-CTX	High β-CTX	Total	p=0.056
Lung cancer	Numbers	36	18	54
	% of total	20.3 %	10.2 %	30.5 %
Gastrointestinal tumor	Numbers	18	19	37
	% of total	10.2 %	10.7 %	20.9 %
Genitourinary tumor	Numbers	9	10	19
	% of total	5.1 %	5.6 %	10.7 %
Endocrine system tumor	Numbers	2	4	6
	% of total	1.1 %	2.3 %	3.4 %
Hematological system tumor	Numbers	5	11	16
	% of total	2.8 %	6.2 %	9.0 %
Other	Numbers	18	27	45
	% of total	10.2 %	15.3 %	25.4 %
Pathology		β-CTX
		Low β-CTX	High β-CTX	Total	p=0.065
Adenocarcinoma	Numbers	73	71	144
	% of total	41.2 %	40.1 %	81.4 %
Squamous Cell Carcinoma	Numbers	7	2	9
	% of total	4.0 %	1.1 %	5.1 %
Small Cell	Numbers	8	16	24
	% of total	4.5 %	9.0 %	13.6 %
T Stage		β-CTX
		Low β-CTX	High β-CTX	Total	p=0.091
T2	Numbers	21	30	51
	% of total	11.9 %	16.9 %	28.8 %
T3	Numbers	25	14	39
	% of total	14.1 %	7.9 %	22.0 %
T4	Numbers	42	45	87
	% of total	23.7 %	25.4 %	49.2 %
N Stage		β-CTX
		Low β-CTX	High β-CTX	Total	p=0.611
N0	Numbers	7	4	11
	% of total	4.0 %	2.3 %	6.2 %
N1	Numbers	6	8	14
	% of total	3.4 %	4.5 %	7.9 %
N2	Numbers	31	37	68
	% of total	17.5 %	20.9 %	38.4 %
N3	Numbers	44	40	84
	% of total	24.9 %	22.6 %	47.5 %
M Stgae		β-CTX
		Low β-CTX	High β-CTX	Total	p=0.795
M0	Numbers	11	10	21
	% of total	6.2 %	5.6 %	11.9 %
M1	Numbers	77	79	156
	% of total	43.5 %	44.6 %	88.1 %
		β-CTX
Stage		Low β-CTX	High β-CTX	Total	p=0.376
3	Numbers	8	5	13
	% of total	4.5 %	2.8 %	7.3 %
4	Numbers	80	84	164
	% of total	45.2 %	47.5 %	92.7 %
Bone Metastasis		β-CTX
		Low β-CTX	High β-CTX	Total	p=0.259
Single	Numbers	41	34	75
	% of total	23.2 %	19.2 %	42.4 %
Multiple	Numbers	47	55	102
	% of total	26.6 %	31.1 %	57.6 %
Age		β-CTX
		Low β-CTX	High β-CTX	Total	p=0.029
<65	Numbers	50	36	86
	% of total	28.2 %	20.3 %	48.6 %
>=65	Numbers	38	53	91
	% of total	21.5 %	29.9 %	51.4 %
Neu		β-CTX
		Low β-CTX	High β-CTX	Total	p=0.493
Low neu	Numbers	4	7	11
	% of total	2.3 %	4.0 %	6.2 %
Normal neu	Numbers	81	77	158
	% of total	45.8 %	43.5 %	89.3 %
High neu	Numbers	3	5	8
	% of total	1.7 %	2.8 %	4.5 %
Lym		β-CTX
		Low β-CTX	High β-CTX	Total	p<0.001
Low lym	Numbers	8	28	36
	% of total	4.5 %	15.8 %	20.3 %
Normal lym	Numbers	79	59	138
	% of total	44.6 %	33.3 %	78.0 %
High lym	Numbers	1	2	3
	% of total	0.6 %	1.1 %	1.7 %
Mon		β-CTX
		Low β-CTX	High β-CTX	Total	p=0.579
Low mon	Numbers	0	1	1
	% of total	0.0 %	0.6 %	0.6 %
Normal mon	Numbers	83	82	165
	% of total	46.9 %	46.3 %	93.2 %
High mon	Numbers	5	6	11
	% of total	2.8 %	3.4 %	6.2 %
PLT		β-CTX
		Low β-CTX	High β-CTX	Total	p=0.096
Low PLT	Numbers	2	9	11
	% of total	1.1 %	5.1 %	6.2 %
Normal PLT	Numbers	81	75	156
	% of total	45.8 %	42.4 %	88.1 %
High PLT	Numbers	5	5	10
	% of total	2.8 %	2.8 %	5.6 %
CRP		β-CTX
		Low β-CTX	High β-CTX	Total	p=0.477
Normal CRP	Numbers	56	52	108
	% of total	31.6 %	29.4 %	61.0 %
High CRP	Numbers	32	37	69
	% of total	18.1 %	20.9 %	39.0 %
LDH		β-CTX
		Low β-CTX	High β-CTX	Total	p=0.309
Low LDH	Numbers	0	2	2
	% of total	0.0 %	1.1 %	1.1 %
Normal LDH	Numbers	87	85	172
	% of total	49.2 %	48.0 %	97.2 %
High LDH	Numbers	1	2	3
	% of total	0.6 %	1.1 %	1.7 %
UA		β-CTX
		Low β-CTX	High β-CTX	Total	p=0.313
Normal	Numbers	1	0	1
	% of total	0.6 %	0.0 %	0.6 %
High	Numbers	87	89	176
	% of total	49.2 %	50.3 %	99.4 %
ALB		β-CTX
		Low β-CTX	High β-CTX	Total	p=0.181
Low ALB	Numbers	8	13	21
	% of total	4.5 %	7.3 %	11.9 %
Normal ALB	Numbers	80	74	154
	% of total	45.2 %	41.8 %	87.0 %
High ALB	Numbers	0	2	2
	% of total	0.0 %	1.1 %	1.1 %
ALT		β-CTX
		Low β-CTX	High β-CTX	Total	p=0.985
Normal ALT	Numbers	83	84	167
	% of total	46.9 %	47.5 %	94.4 %
High ALT	Numbers	5	5	10
	% of total	2.8 %	2.8 %	5.6 %
AST		β-CTX
		Low β-CTX	High β-CTX	Total	p=0.687
Low AST	Numbers	1	2	3
	% of total	0.6 %	1.1 %	1.7 %
Normal AST	Numbers	81	83	164
	% of total	45.8 %	46.9 %	92.7 %
High AST	Numbers	6	4	10
	% of total	3.4 %	2.3 %	5.6 %
ALP		β-CTX
		Low β-CTX	High β-CTX	Total	p=0.313
Low ALP	Numbers	1	0	1
	% of total	0.6 %	0.0 %	0.6 %
High ALP	Numbers	87	89	176
	% of total	49.2 %	50.3 %	99.4 %
Ca2+		β-CTX
		Low β-CTX	High β-CTX	Total	p=0.981
Low Ca2+	Numbers	7	7	14
	% of total	4.0 %	4.0 %	7.9 %
Normal Ca2+	Numbers	70	70	140
	% of total	39.5 %	39.5 %	79.1 %
High Ca2+	Numbers	11	12	23
	% of total	6.2 %	6.8 %	13.0 %
NMID		β-CTX
		Low β-CTX	High β-CTX	Total	p<0.001
Low NMID	Numbers	54	14	68
	% of total	30.5 %	7.9 %	38.4 %
High NMID	Numbers	34	75	109
	% of total	19.2 %	42.4 %	61.6 %
TPINP		β-CTX
		Low β-CTX	High β-CTX	Total	p<0.001
Low TPINP	Numbers	52	16	68
	% of total	29.4 %	9.0 %	38.4 %
High TPINP	Numbers	36	73	109
	% of total	20.3 %	41.2 %	61.6 %
IBI		β-CTX
		Low β-CTX	High β-CTX	Total	p=0.039
Low IBI	Numbers	38	32	70
	% of total	21.5 %	18.1 %	39.5 %
Medium IBI	Numbers	28	19	47
	% of total	15.8 %	10.7 %	26.6 %
High IBI	Numbers	22	38	60
	% of total	12.4 %	21.5 %	33.9 %
SII		β-CTX
		Low β-CTX	High β-CTX	Total	p=0.652
Low SII	Numbers	8	12	20
	% of total	4.5 %	6.8 %	11.3 %
Medium SII	Numbers	20	19	39
	% of total	11.3 %	10.7 %	22.0 %
High SII	Numbers	60	58	118
	% of total	33.9 %	32.8 %	66.7 %
PNI		β-CTX
		Low β-CTX	High β-CTX	Total	p=0.314
Low PNI	Numbers	7	12	19
	% of total	4.0 %	6.8 %	10.7 %
Medium PNI	Numbers	66	67	133
	% of total	37.3 %	37.9 %	75.1 %
High PNI	Numbers	15	10	25
	% of total	8.5 %	5.6 %	14.1 %
NLR		β-CTX
		Low β-CTX	High β-CTX	Total	p=0.002
Low NLR	Numbers	54	40	94
	% of total	30.5 %	22.6 %	53.1 %
Medium NLR	Numbers	26	22	48
	% of total	14.7 %	12.4 %	27.1 %
High NLR	Numbers	8	27	35
	% of total	4.5 %	15.3 %	19.8 %
PLR		β-CTX
		Low β-CTX	High β-CTX	Total	p=0.8743
Low PLR	Numbers	9	11	20
	% of total	5.1 %	6.2 %	11.3 %
Medium PLR	Numbers	47	48	95
	% of total	26.6 %	27.1 %	53.7 %
High PLR	Numbers	32	30	62
	% of total	18.1 %	16.9 %	35.0 %
LMR		β-CTX
		Low β-CTX	High β-CTX	Total	p=0.307
Low LMR	Numbers	18	26	44
	% of total	10.2 %	14.7 %	24.9 %
Medium LMR	Numbers	59	50	109
	% of total	33.3 %	28.2 %	61.6 %
High LMR	Numbers	11	13	24
	% of total	6.2 %	7.3 %	13.6 %
CAR		β-CTX
		Low β-CTX	High β-CTX	Total	p=0.795
Low CAR	Numbers	1	1	2
	% of total	0.6 %	0.6 %	1.1 %
Medium CAR	Numbers	43	39	82
	% of total	24.3 %	22.0 %	46.3 %
High CAR	Numbers	44	49	93
	% of total	24.9 %	27.7 %	52.5 %
APRI		β-CTX
		Low β-CTX	High β-CTX	Total	p=0.217
Low APRI	Numbers	15	23	38
	% of total	8.5 %	13.0 %	21.5 %
Medium APRI	Numbers	35	26	61
	% of total	19.8 %	14.7 %	34.5 %
High APRI	Numbers	38	40	78
	% of total	21.5 %	22.6 %	44.1 %
AAR		β-CTX
		Low β-CTX	High β-CTX	Total	p=0.333
Low AAR	Numbers	20	29	49
	% of total	11.3 %	16.4 %	27.7 %
Medium AAR	Numbers	24	20	44
	% of total	13.6 %	11.3 %	24.9 %
High AAR	Numbers	44	40	84
	% of total	24.9 %	22.6 %	47.5 %
INNS		β-CTX
		Low β-CTX	High β-CTX	Total	p=0.231
Low IINS	Numbers	58	66	124
	% of total	32.8 %	37.3 %	70.1 %
High INNS	Numbers	30	23	53
	% of total	16.9 %	13.0 %	29.9 %
Painkillers		β-CTX
		Low β-CTX	High β-CTX	Total	p=0.09
No use	Numbers	49	41	90
	% of total	27.7 %	23.2 %	50.8 %
NSAIDs	Numbers	19	34	53
	% of total	10.7 %	19.2 %	29.9 %
Weak Opioids	Numbers	9	8	17
	% of total	5.1 %	4.5 %	9.6 %
Strong Opioids	Numbers	11	6	17
	% of total	6.2 %	3.4 %	9.6 %
Painkiller Dosage		β-CTX
		Low β-CTX	High β-CTX	Total	p=0.777
10-15mg	Numbers	18	14	32
	% of total	10.2 %	7.9 %	18.1 %
30-40mg	Numbers	48	50	98
	% of total	27.1 %	28.2 %	55.4 %
50mg	Numbers	8	7	15
	% of total	4.5 %	4.0 %	8.5 %
100-120mg	Numbers	14	18	32
	% of total	7.9 %	10.2 %	18.1 %
Painkiller Administration Schedule		β-CTX
		Low β-CTX	High β-CTX	Total	p=0.983
qd	Numbers	4	3	7
	% of total	2.3 %	1.7 %	4.0 %
q6h	Numbers	2	2	4
	% of total	1.1 %	1.1 %	2.3 %
q8h	Numbers	5	5	10
	% of total	2.8 %	2.8 %	5.6 %
q12h	Numbers	77	79	156
	% of total	43.5 %	44.6 %	88.1 %
Status		β-CTX
		Low β-CTX	High β-CTX	Total	p=0.029
Alive	Numbers	51	37	88
	% of total	28.8 %	20.9 %	49.7 %
Dead	Numbers	37	52	89
	% of total	20.9 %	29.4 %	50.3 %
