# Supplementary material for: Serum bone metabolism biomarkers in predicting tumor bone metastasis risk and their association with cancer pain: a retrospective study
Source: Front Pain Res (Lausanne). 2025 Mar 28;6:1514459. doi: 10.3389/fpain.2025.1514459 (PMC11986641; doi:10.3389/fpain.2025.1514459)
Supplement: Supplementary Table S6 — The OS prognostic risk model is formulated using a linear regression statistical approach, as described by the following formula. [file Table6.xlsx]

## Sheet: Supplementary Table S6
Characteristic	B	S.E	Wals	df	Sig.	Exp (B)	EXP (B) 95% C.I.
							Lower	Upper
Neu			2.645	2	0.267
Normal neu (1.8-6.3*109/L)	0.861	0.56	2.364	1	0.124	2.365	0.789	7.083
High neu (>=6.3*109/L)	1.502	1.451	1.072	1	0.3	4.49	0.262	77.081
PLT			1.885	2	0.39
Normal PLT (125-350*109/L)	-0.119	0.711	0.028	1	0.867	0.888	0.221	3.576
High PLT (>=350*109/L)	-1.186	1.029	1.328	1	0.249	0.306	0.041	2.295
High CRP (>4mg/L)	0.223	0.567	0.154	1	0.695	1.249	0.411	3.798
High N-MID (>=16.5ng/ml)	0.933	0.408	5.22	1	0.022	2.542	1.142	5.659
High t-N1NP (>=58ng/ml)	0.282	0.389	0.524	1	0.469	1.326	0.618	2.844
High β-CTX (>=515pg/ml)	0.182	0.383	0.225	1	0.635	1.2	0.566	2.543
IBI			2.145	2	0.342
Medium IBI (3.37-12.47)	0.291	0.506	0.331	1	0.565	1.338	0.496	3.608
High IBI (>=12.47)	-0.483	0.788	0.375	1	0.54	0.617	0.132	2.893
NLR			3.463	2	0.177
Medium NLR (2.28-3.48)	0.444	0.444	0.999	1	0.318	1.559	0.653	3.721
High NLR (>=3.48)	1.35	0.726	3.454	1	0.063	3.858	0.929	16.023
Constant	-1.743	0.953	3.346	1	0.067	0.175
