# Supplementary material for: Serum bone metabolism biomarkers in predicting tumor bone metastasis risk and their association with cancer pain: a retrospective study
Source: Front Pain Res (Lausanne). 2025 Mar 28;6:1514459. doi: 10.3389/fpain.2025.1514459 (PMC11986641; doi:10.3389/fpain.2025.1514459)
Supplement: Supplementary Table S7 — The bone metastasis risk prediction model, incorporating linear regression statistical methods, is encapsulated in the following equation. [file Table7.xlsx]

## Sheet: Supplementary Table S7
Characteristic	B	S.E	Wals	df	Sig.	Exp (B)	EXP (B) 95% C.I.
							Lower	Upper
Neu			0.773	2	0.68
Normal neu (1.8-6.3*109/L)	0.88	1.001	0.773	1	0.379	2.411	0.339	17.149
High neu (>=6.3*109/L)	19.716	9640.67	0	1	0.998	3.65375e+08	0	.
PLT			4.518	2	0.104
Normal PLT (125-350*109/L)	34.35	13882.9	0	1	0.998	828100830051212	0	.
High PLT (>=350*109/L)	37.024	13882.9	0	1	0.998	1.20049e+16	0	.
High CRP (>4mg/L)	-1.634	1.004	2.649	1	0.104	0.195	0.027	1.396
High N-MID (>=16.5ng/ml)	-5.431	1.133	22.993	1	0	0.004	0	0.04
High t-N1NP (>=58ng/ml)	-1.24	0.63	3.877	1	0.049	0.289	0.084	0.994
High β-CTX (>=515pg/ml)	0.216	0.634	0.116	1	0.734	1.241	0.358	4.299
IBI			1.102	2	0.576
Medium IBI (3.37-12.47)	0.785	0.781	1.01	1	0.315	2.193	0.474	10.14
High IBI (>=12.47)	0.537	1.316	0.167	1	0.683	1.711	0.13	22.545
NLR			0.478	2	0.788
Medium NLR (2.28-3.48)	-0.327	0.712	0.211	1	0.646	0.721	0.179	2.911
High NLR (>=3.48)	0.333	1.262	0.07	1	0.792	1.396	0.118	16.544
Constant	-30.046	13882.9	0	1	0.998	0
